# Supplementary material for: Antimicrobial Susceptibility and Characterization of Extended-Spectrum β-Lactamase-Producing Escherichia coli Isolated from Stools of Primary Healthcare Patients in Ethiopia
Source: Antibiotics (Basel). 2024 Jan 18;13(1):93. doi: 10.3390/antibiotics13010093 (PMC10812509; doi:10.3390/antibiotics13010093)
Supplement: Supplementary file 1 [file antibiotics-13-00093-s001.zip]

Archive with 1 entries (1 files):
- antibiotics-2814209-supplementary.xlsx
