# Supplementary material for: Antimicrobial Susceptibility and Characterization of Extended-Spectrum β-Lactamase-Producing Escherichia coli Isolated from Stools of Primary Healthcare Patients in Ethiopia
Source: Antibiotics (Basel). 2024 Jan 18;13(1):93. doi: 10.3390/antibiotics13010093 (PMC10812509; doi:10.3390/antibiotics13010093)
Supplement: Supplementary file 1 [file antibiotics-13-00093-s001.zip › antibiotics-2814209-supplementary.xlsx]

## Sheet: Suppl. Table S1
Supplementary Table S1: Antimicrobial susceptibility of 260 Escherichia coli isolates
	Antibiotic class	Penicillins	Penicillins + β-lactamase inhibitors	Antipseudomonal penicillins + β-lactamase inhibitors	Non-extended spectrum cephalosporins	Extended-spectrum cephalosporins; 3rd and 4th generation cephalosporins				Carbapenems			Monobactams	Aminoglycosides			Fluoroquinolones		Folate pathway inhibitors	ESBL	MDR
Strain designation (MBL protocol number)	Origin of the isolate	Ampicillin	Amoxacillin-clavulnic acid	Piperacillin-tazobactam	Cefuroxime	Cefotaxime	Ceftriaxone	Ceftazidime	Cefepime	Ertapenem	Imipenem	Meropenem	Aztreonam	Amikacin	Gentamicin	Tobramycin	Ciprofloxacin	Levofloxacin	Trimethoprim-sulfamethoxazole
13	HoS	R	S	S	R	R	R	R	R	S	S	S	R	S	S	S	S	S	R	1	1
14	AddI	S	S	S	I	S	S	S	S	S	S	S	S	S	S	S	S	S	S	0	0
15	AddI	R	R	S	I	S	S	S	S	S	S	S	S	S	S	S	S	S	S	0	0
16	AddI	S	S	S	I	S	S	S	S	S	S	S	S	S	S	S	S	S	S	0	0
17	HoS	R	S	S	I	S	S	S	S	S	S	S	S	S	S	S	S	S	S	0	0
18	HoS	R	R	S	I	S	S	S	S	S	S	S	S	S	S	S	S	S	R	0	1
19	HoS	R	S	S	I	S	S	S	S	S	S	S	S	S	S	S	I	S	S	0	0
20	AddI	S	S	S	I	S	S	S	S	S	S	S	S	S	S	S	S	S	S	0	0
21	AddI	R	R	S	I	S	S	S	S	S	S	S	S	S	S	S	S	S	S	0	0
23	HoS	R	R	S	I	S	S	S	S	S	S	S	S	S	S	S	S	S	R	0	1
24	AddI	S	S	S	I	S	S	S	S	S	S	S	S	S	S	S	S	S	S	0	0
26	AddI	S	S	S	I	S	S	S	S	S	S	S	S	S	S	S	S	S	S	0	0
28	HoS	S	S	S	I	S	S	S	S	S	S	S	S	S	S	S	S	S	S	0	0
29	HoS	R	S	S	I	S	S	S	S	S	S	S	S	S	S	S	S	S	R	0	0
30	AddI	R	S	S	I	S	S	S	S	S	S	S	S	S	S	S	S	S	R	0	0
32	AddI	S	S	S	I	S	S	S	S	S	S	S	S	S	S	S	S	S	S	0	0
35	AddI	S	S	S	I	S	S	S	S	S	S	S	S	S	S	S	S	S	S	0	0
36	AddI	R	S	S	I	S	S	S	S	S	S	S	S	S	S	S	I	I	R	0	0
38	HoS	S	S	S	I	S	S	S	S	S	S	S	I	S	S	S	S	S	S	0	0
39	AddI	R	S	S	R	I	R	S	S	S	S	S	I	S	S	S	S	S	R	1	1
40	HoS	R	S	S	I	S	S	S	S	S	S	S	S	S	S	S	S	S	R	0	0
43	HoS	S	S	S	I	S	S	S	S	S	S	S	S	S	S	S	S	S	S	0	0
44	AddI	S	S	S	I	S	S	S	S	S	S	S	S	S	S	S	S	S	S	0	0
45	AddI	R	R	S	I	S	S	S	S	S	S	S	S	S	S	S	S	S	S	0	0
47	AddI	S	S	S	I	S	S	S	S	S	S	S	S	S	S	S	S	S	S	0	0
48	AddI	S	S	S	I	S	S	S	S	S	S	S	S	S	S	S	S	S	S	0	0
50	AddI	R	R	S	I	S	S	S	S	S	S	S	S	S	S	S	S	S	S	0	0
63	AddI	R	S	S	R	R	R	S	S	S	S	S	I	S	S	S	S	S	R	1	1
67	HoS	S	S	S	I	S	S	S	S	S	S	S	S	S	S	S	S	S	S	0	0
68	HoS	R	S	S	I	S	S	S	S	S	S	S	S	S	S	S	S	S	R	0	0
69	AddI	R	S	S	R	R	R	S	S	S	S	S	S	S	S	S	R	R	S	1	1
70	AddI	S	S	S	I	S	S	S	S	S	S	S	S	S	S	S	S	S	S	0	0
72	HoS	S	S	S	I	S	S	S	S	S	S	S	S	S	S	S	S	S	S	0	0
73	AddI	S	S	S	I	S	S	S	S	S	S	S	S	S	S	S	S	S	S	0	0
74	HoS	R	R	S	I	S	S	S	S	S	S	S	S	S	S	S	S	S	R	0	1
75	HoS	R	R	R	R	R	R	R	R	S	S	S	R	S	S	S	R	R	R	1	1
81	AddI	S	S	S	I	S	S	S	S	S	S	S	S	S	S	S	S	S	S	0	0
83	AddI	R	R	S	I	S	S	S	S	S	S	S	S	S	S	S	S	S	S	0	0
85	AddI	R	R	S	R	R	R	S	R	S	S	S	I	S	S	S	S	S	S	1	1
86	AddI	R	S	S	R	R	R	R	R	S	S	S	R	S	S	S	R	R	R	1	1
92	AddI	R	S	S	R	R	R	R	I	S	S	S	I	S	S	S	S	S	R	1	1
93	AddI	S	S	S	I	S	S	S	S	S	S	S	S	S	S	S	S	S	S	0	0
94	AddI	R	S	S	I	S	S	S	S	S	S	S	S	S	S	S	S	S	R	0	0
95	HoS	R	S	S	I	S	S	S	S	S	S	S	S	S	S	S	R	R	R	0	1
100	HoS	R	R	S	I	S	S	S	S	S	S	S	S	S	S	S	S	S	R	0	1
101	HoS	R	S	S	I	S	S	S	S	S	S	S	S	S	S	S	S	S	R	0	0
102	HoS	R	S	S	I	S	S	S	S	S	S	S	S	S	S	S	S	S	R	0	0
105	HoS	R	S	S	I	S	S	S	S	S	S	S	S	S	S	S	S	S	R	0	0
107	AddI	S	S	S	I	S	S	S	S	S	S	S	S	S	S	S	S	S	S	0	0
109	HoS	S	S	S	I	S	S	S	S	S	S	S	S	S	S	S	S	S	S	0	0
113	AddI	S	S	S	I	S	S	S	S	S	S	S	S	S	S	S	S	S	S	0	0
114	HoS	R	S	S	I	S	S	S	S	S	S	S	S	S	S	S	R	R	R	0	1
116	HoS	S	S	S	I	S	S	S	S	S	S	S	S	S	S	S	S	S	S	0	0
118	HoS	R	S	S	R	R	R	R	I	S	S	S	R	S	S	S	S	S	S	0	1
120	HoS	S	S	S	I	S	S	S	S	S	S	S	S	S	S	S	S	S	S	0	0
121	HoS	S	S	S	I	S	S	S	S	S	S	S	S	S	S	S	S	S	S	0	0
122	AddI	S	S	S	I	S	S	S	S	S	S	S	S	S	S	S	S	S	S	0	0
123	AddI	R	R	S	I	S	S	S	S	S	S	S	S	S	S	S	S	S	S	0	0
124	AddI	S	S	S	I	S	S	S	S	S	S	S	S	S	S	S	S	S	S	0	0
125	AddI	S	S	S	I	S	S	S	S	S	S	S	S	S	S	S	S	S	S	0	0
126	HoS	S	S	S	I	S	S	S	S	S	S	S	S	S	S	S	S	S	S	0	0
128	AddI	S	S	S	I	S	S	S	S	S	S	S	S	S	S	S	S	S	S	0	0
130	HoS	R	S	S	I	S	S	S	S	S	S	S	S	S	S	S	S	S	R	0	0
131	AddI	S	S	S	I	S	S	S	S	S	S	S	S	S	S	S	S	S	S	0	0
132	HoS	S	S	S	I	S	S	S	S	S	S	S	S	S	S	S	S	S	S	0	0
134	AddI	R	R	S	I	S	S	S	S	S	S	S	S	S	S	S	S	S	S	0	0
135	HoS	R	S	S	I	S	S	S	S	S	S	S	S	S	S	S	S	S	R	0	0
136	HoS	S	S	S	I	S	S	S	S	S	S	S	S	S	S	S	S	S	S	0	0
137	AddI	R	S	S	I	S	S	R	S	S	S	S	R	S	S	S	S	S	R	0	1
138	AddI	S	S	S	I	S	S	S	S	S	S	S	S	S	S	S	S	S	S	0	0
139	AddI	S	S	S	I	S	S	S	S	S	S	S	S	S	S	S	S	S	S	0	0
140	HoS	S	S	S	I	S	S	S	S	S	S	S	S	S	S	S	S	S	S	0	0
141	HoS	R	R	S	I	S	S	S	S	S	S	S	S	S	S	S	S	S	S	0	0
143	HoS	R	S	S	I	S	S	S	S	S	S	S	S	S	S	S	S	S	R	0	0
144	AddI	R	S	S	I	S	S	S	S	S	S	S	S	S	S	S	R	I	R	0	1
146	AddI	R	S	S	I	S	S	S	S	S	S	S	S	S	S	S	S	S	S	0	0
147	AddI	S	S	S	I	S	S	S	S	S	S	S	S	S	S	S	S	S	S	0	0
149	AddI	S	S	S	I	S	S	S	S	S	S	S	S	S	S	S	S	S	S	0	0
150	HoS	R	S	S	I	S	S	S	S	S	S	S	S	S	S	S	S	S	S	0	0
151	AddI	R	R	R	I	S	S	S	S	S	S	S	S	S	S	S	S	S	S	0	0
152	HoS	S	S	S	I	S	S	S	S	S	S	S	S	S	S	S	S	S	S	0	0
154	AddI	S	S	S	I	S	S	S	S	S	S	S	S	S	S	S	S	S	S	0	0
155	HoS	R	S	S	I	S	S	S	S	S	S	S	S	S	S	S	S	S	S	0	0
156	AddI	R	R	S	I	S	S	S	S	S	S	S	S	S	S	S	S	S	R	0	1
157	HoS	R	S	S	I	S	S	S	S	S	S	S	S	S	S	S	S	S	S	0	0
158	HoS	R	S	S	R	R	R	R	S	S	S	S	I	S	S	S	S	S	R	0	1
159	HoS	R	S	S	I	S	S	S	S	S	S	S	S	S	S	S	S	S	S	0	0
160	HoS	S	S	S	I	S	S	S	S	S	S	S	S	S	S	S	S	S	S	0	0
161	AddI	S	S	S	I	S	S	S	S	S	S	S	S	S	S	S	S	S	S	0	0
162	AddI	R	R	S	I	S	S	S	S	S	S	S	S	S	S	S	S	S	S	0	0
163	HoS	S	S	S	I	S	S	S	S	S	S	S	S	S	S	S	S	S	S	0	0
165	AddI	R	S	S	I	S	S	S	S	S	S	S	S	S	S	S	S	S	S	0	0
167	AddI	R	S	S	R	R	R	R	R	S	S	S	I	S	S	S	S	S	R	0	1
169	AddI	R	S	S	I	S	S	S	S	S	S	S	S	S	S	S	S	S	R	0	0
170	AddI	S	S	S	I	S	S	S	S	S	S	S	S	S	S	S	S	S	S	0	0
171	AddI	S	S	S	I	S	S	S	S	S	S	S	S	S	S	S	S	S	S	0	0
174	HoS	S	S	S	I	S	S	S	S	S	S	S	S	S	S	S	S	S	S	0	0
176	AddI	R	S	S	I	S	S	S	S	S	S	S	S	S	S	S	S	S	R	0	0
178	AddI	R	R	S	I	S	S	S	S	S	S	S	S	S	S	S	S	S	S	0	0
180	AddI	R	S	S	I	S	S	S	S	S	S	S	S	S	S	S	S	S	R	0	0
181	HoS	R	S	S	R	R	R	I	S	S	S	S	I	S	S	S	S	S	R	0	1
182	HoS	S	S	S	I	S	S	S	S	S	S	S	S	S	S	S	S	S	S	0	0
185	HoS	R	S	S	I	S	S	S	S	S	S	S	S	S	S	S	S	S	S	0	0
186	AddI	R	S	S	I	S	S	S	S	S	S	S	S	S	S	S	S	S	R	0	0
187	AddI	R	S	S	I	S	S	S	S	S	S	S	S	S	S	S	S	S	S	0	0
188	HoS	R	S	S	I	S	S	S	S	S	S	S	S	S	S	S	S	S	S	0	0
189	AddI	S	S	S	I	S	S	S	S	S	S	S	S	S	S	S	S	S	S	0	0
190	HoS	S	S	S	I	S	S	S	S	S	S	S	S	S	S	S	S	S	S	0	0
194	AddI	R	S	S	I	S	S	S	S	S	S	S	S	S	S	S	S	S	R	0	0
195	AddI	R	S	S	I	S	S	S	S	S	S	S	S	S	S	S	S	S	R	0	0
197	HoS	R	S	S	R	R	R	R	I	S	S	S	R	S	S	S	S	S	R	1	1
199	AddI	S	S	S	I	S	S	S	S	S	S	S	S	S	S	S	S	S	S	0	0
200	AddI	R	R	R	R	R	R	R	R	S	S	S	R	S	S	S	S	S	S	1	1
203	AddI	S	S	S	I	S	S	S	S	S	S	S	S	S	S	S	S	S	S	0	0
205	AddI	R	S	S	R	R	R	R	R	S	S	S	R	S	S	S	R	R	R	1	1
206	AddI	S	S	S	I	S	S	S	S	S	S	S	S	S	S	S	S	S	S	0	0
209	AddI	S	S	S	I	S	S	S	S	S	S	S	S	S	S	S	S	S	S	0	0
216	AddI	S	S	S	I	S	S	S	S	S	S	S	S	S	S	S	S	S	S	0	0
219	AddI	R	S	S	I	S	S	S	S	S	S	S	S	S	S	S	R	R	R	0	1
220	AddI	R	R	S	I	S	S	S	S	S	S	S	S	S	S	S	S	S	S	0	0
221	AddI	S	S	S	I	S	S	S	S	S	S	S	S	S	S	S	S	S	S	0	0
222	AddI	S	S	S	I	S	S	S	S	S	S	S	S	S	S	S	S	S	S	0	0
225	AddI	R	R	S	I	S	S	S	S	S	S	S	S	S	S	S	S	S	S	0	0
228	HoS	S	S	S	I	S	S	S	S	S	S	S	S	S	S	S	S	S	S	0	0
229	HoS	S	S	S	I	S	S	S	S	S	S	S	S	S	S	S	S	S	S	0	0
230	HoS	R	S	S	I	S	S	S	S	S	S	S	S	S	S	S	S	S	S	0	0
232	HoS	R	S	S	R	R	R	I	I	S	S	S	I	S	R	S	S	S	S	1	1
234	HoS	S	S	S	I	S	S	S	S	S	S	S	S	S	S	S	S	S	S	0	0
243	AddI	R	R	S	I	S	S	S	S	S	S	S	S	S	S	S	S	S	S	0	0
244	HoS	R	S	S	R	R	R	R	I	S	S	S	R	S	S	S	S	S	R	1	1
246	HoS	R	S	S	I	S	S	S	S	S	S	S	S	S	S	S	S	S	R	0	0
250	AddI	S	S	S	I	S	S	S	S	S	S	S	S	S	S	S	S	S	S	0	0
251	HoS	R	R	S	I	S	S	S	S	S	S	S	S	S	S	S	S	S	S	0	0
252	AddI	R	S	S	I	S	S	S	S	S	S	S	S	S	S	S	S	S	S	0	0
253	AddI	S	S	S	I	S	S	S	S	S	S	S	S	S	S	S	S	S	S	0	0
255	AddI	S	S	S	I	S	S	S	S	S	S	S	S	S	S	S	S	S	S	0	0
258	HoS	S	S	S	I	S	S	S	S	S	S	S	S	S	S	S	S	S	S	0	0
259	AddI	S	S	S	I	S	S	S	S	S	S	S	S	S	S	S	S	S	S	0	0
260	HoS	R	S	S	R	R	R	R	R	S	S	S	R	S	S	S	S	S	R	1	1
262	AddI	S	S	S	I	S	S	S	S	S	S	S	S	S	S	S	S	S	S	0	0
263	HoS	R	S	S	I	S	S	S	S	S	S	S	S	S	S	S	S	S	R	0	0
264	AddI	R	S	S	I	S	S	S	S	S	S	S	S	S	S	S	S	S	R	0	0
266	HoS	R	S	S	I	S	S	S	S	S	S	S	S	S	S	S	S	S	R	0	0
268	HoS	R	S	S	R	R	R	R	S	S	S	S	R	S	S	S	R	R	R	1	1
269	AddI	R	S	S	I	S	S	S	S	S	S	S	S	S	S	S	S	S	S	0	0
270	HoS	S	S	S	I	S	S	S	S	S	S	S	S	S	S	S	S	S	S	0	0
272	AddI	S	S	S	I	S	S	S	S	S	S	S	S	S	S	S	S	S	S	0	0
273	AddI	R	R	S	I	S	S	S	S	S	S	S	S	S	S	S	S	S	S	0	0
275	AddI	R	R	S	I	S	S	S	S	S	S	S	S	S	S	S	S	S	S	0	0
276	HoS	S	S	S	I	S	S	S	S	S	S	S	S	S	S	S	S	S	S	0	0
277	AddI	R	S	S	R	R	R	S	S	S	S	S	I	S	S	S	S	S	R	0	1
278	AddI	S	S	S	I	S	S	S	S	S	S	S	S	S	S	S	S	S	S	0	0
279	AddI	S	S	S	I	S	S	S	S	S	S	S	S	S	S	S	S	S	S	0	0
280	AddI	S	S	S	I	S	S	S	S	S	S	S	S	S	S	S	S	S	S	0	0
281	AddI	S	S	S	I	S	S	S	S	S	S	S	S	S	S	S	S	S	S	0	0
282	AddI	S	S	S	I	S	S	S	S	S	S	S	S	S	S	S	S	S	R	0	0
283	AddI	S	S	S	I	S	S	S	S	S	S	S	S	S	S	S	S	S	S	0	0
284	AddI	S	S	S	I	S	S	S	S	S	S	S	S	S	S	S	S	S	R	0	0
285	HoS	R	R	S	I	S	S	S	S	S	S	S	S	S	R	S	I	S	R	0	1
286	HoS	S	S	S	I	S	S	S	S	S	S	S	S	S	S	S	S	S	S	0	0
287	HoS	S	S	S	I	S	S	S	S	S	S	S	S	S	S	S	S	S	S	0	0
289	AddI	R	S	S	R	R	R	I	I	S	S	S	I	S	R	S	S	S	R	1	1
291	AddI	R	S	S	I	S	S	S	S	S	S	S	S	S	S	S	S	S	R	0	0
293	AddI	R	S	S	I	S	S	S	S	S	S	S	S	S	S	S	S	S	S	0	0
295	AddI	S	S	S	I	S	S	S	S	S	S	S	S	S	S	S	S	S	S	0	0
297	AddI	S	S	S	I	S	S	S	S	S	S	S	S	S	S	S	S	S	S	0	0
298	AddI	R	S	S	I	S	S	S	S	S	S	S	S	S	S	S	S	S	R	0	0
300	AddI	S	S	S	I	S	S	S	S	S	S	S	S	S	S	S	S	S	S	0	0
301	AddI	S	S	S	I	S	S	S	S	S	S	S	S	S	S	S	S	S	S	1	0
302	HoS	R	S	S	R	R	R	S	S	S	S	S	S	S	S	S	S	S	R	1	1
303	HoS	R	S	S	R	R	R	R	R	S	S	S	R	S	S	S	S	S	S	1	1
304	HoS	R	S	S	I	S	S	S	S	S	S	S	S	S	S	S	S	S	R	0	0
305	HoS	S	S	S	I	S	S	S	S	S	S	S	S	S	S	S	S	S	R	0	0
306	HoS	R	R	S	R	R	R	R	R	S	S	S	R	S	S	R	R	R	R	1	1
308	HoS	S	S	S	I	S	S	S	S	S	S	S	S	S	S	S	S	S	S	0	0
309	AddI	R	S	S	I	S	S	S	S	S	S	S	S	S	S	S	S	S	S	0	0
310	AddI	S	S	S	I	S	S	S	S	S	S	S	S	S	S	S	S	S	S	0	0
311	AddI	R	S	S	I	S	S	S	S	S	S	S	S	S	S	S	S	S	S	0	0
312	AddI	S	S	S	I	S	S	S	S	S	S	S	S	S	S	S	S	S	S	0	0
314	AddI	R	S	S	I	S	S	S	S	S	S	S	S	S	S	S	S	S	S	0	0
315	AddI	R	S	S	I	S	S	S	S	S	S	S	S	S	S	S	S	S	R	0	0
316	HoS	R	S	S	R	R	R	I	R	S	S	S	R	S	S	S	R	R	S	1	1
317	HoS	S	S	S	I	S	S	S	S	S	S	S	S	S	S	S	S	S	S	0	0
318	HoS	S	S	S	I	S	S	S	S	S	S	S	S	S	S	S	S	S	S	0	0
319	HoS	S	S	S	I	S	S	S	S	S	S	S	S	S	S	S	S	S	S	0	0
320	AddI	S	S	S	I	S	S	S	S	S	S	S	S	S	S	S	S	S	S	0	0
321	AddI	R	S	S	I	S	S	S	S	S	S	S	S	S	S	S	S	S	R	0	0
322	HoS	S	S	S	I	S	S	S	S	S	S	S	S	S	S	S	S	S	S	0	0
323	AddI	S	S	S	I	S	S	S	S	S	S	S	S	S	S	S	S	S	S	0	0
324	HoS	R	R	S	R	R	R	I	R	S	S	S	I	S	S	S	S	S	S	1	1
325	AddI	S	S	S	I	S	S	S	S	S	S	S	S	S	S	S	S	S	S	0	0
326	AddI	R	S	S	I	S	S	S	S	S	S	S	S	S	S	S	S	S	R	0	0
327	HoS	R	S	S	I	S	S	S	S	S	S	S	S	S	S	S	S	S	R	0	0
328	HoS	R	S	S	I	S	S	S	S	S	S	S	S	S	S	S	S	S	S	0	0
329	AddI	S	S	S	I	S	S	S	S	S	S	S	S	S	S	S	S	S	S	0	0
330	AddI	S	S	S	I	S	S	S	S	S	S	S	S	S	S	S	S	S	S	0	0
331	AddI	R	S	S	I	S	S	S	S	S	S	S	S	S	S	S	S	S	S	0	0
332	AddI	R	S	S	I	S	S	S	S	S	S	S	S	S	S	S	S	S	S	0	0
333	HoS	R	S	S	I	S	S	S	S	S	S	S	S	S	S	S	S	S	S	0	0
334	AddI	R	S	S	I	S	S	S	S	S	S	S	S	S	S	S	S	S	S	0	0
335	HoS	R	S	S	I	S	S	S	S	S	S	S	S	S	R	R	R	R	S	0	1
336	HoS	S	S	S	I	S	S	S	S	S	S	S	S	S	S	S	S	S	S	0	0
337	AddI	R	R	S	I	S	S	S	S	S	S	S	S	S	S	S	S	S	R	0	1
338	HoS	S	S	S	I	S	S	S	S	S	S	S	S	S	S	S	S	S	S	0	0
339	AddI	R	S	S	I	S	S	S	S	S	S	S	S	S	S	S	S	S	R	0	0
340	HoS	R	S	S	R	R	R	I	R	S	S	S	I	S	S	S	S	S	S	1	1
341	AddI	R	S	S	I	S	S	S	S	S	S	S	S	S	S	S	S	S	R	0	0
343	AddI	R	S	S	I	S	S	S	S	S	S	S	S	S	S	S	S	S	S	0	0
344	HoS	S	S	S	I	S	S	S	S	S	S	S	S	S	S	S	S	S	S	0	0
345	HoS	S	S	S	I	S	S	S	S	S	S	S	S	S	S	S	S	S	S	0	0
346	HoS	S	S	S	I	S	S	S	S	S	S	S	S	S	S	S	S	S	S	0	0
347	HoS	S	S	S	I	S	S	S	S	S	S	S	S	S	S	S	S	S	S	0	0
348	AddI	S	S	S	I	S	S	S	S	S	S	S	S	S	S	S	S	S	S	0	0
349	AddI	R	S	S	I	S	S	S	S	S	S	S	S	S	S	S	S	S	R	0	0
350	AddI	R	S	S	I	S	S	S	S	S	S	S	S	S	S	S	S	S	R	0	0
351	HoS	S	S	S	I	S	S	S	S	S	S	S	S	S	S	S	S	S	S	0	0
352	HoS	S	S	S	I	S	S	S	S	S	S	S	S	S	S	S	S	S	R	0	0
353	HoS	S	S	S	I	S	S	S	S	S	S	S	S	S	S	S	S	S	S	0	0
354	HoS	R	S	S	I	S	S	S	S	S	S	S	S	S	S	S	S	S	S	0	0
356	HoS	R	S	S	I	S	S	S	S	S	S	S	S	S	S	S	R	R	R	0	1
357	HoS	S	S	S	I	S	S	S	S	S	S	S	S	S	S	S	S	S	S	0	0
358	HoS	R	S	S	I	S	S	S	S	S	S	S	S	S	S	S	S	S	S	0	0
359	HoS	R	S	S	I	S	S	S	S	S	S	S	S	S	S	S	R	R	R	0	0
360	HoS	R	R	S	R	R	R	S	I	S	S	S	S	S	S	S	R	I	R	0	1
361	AddI	S	S	S	I	S	S	S	S	S	S	S	S	S	S	S	S	S	S	0	0
362	AddI	R	S	S	R	R	R	R	R	S	S	S	R	S	S	S	S	S	R	0	1
363	HoS	S	S	S	I	S	S	S	S	S	S	S	S	S	S	S	S	S	S	0	0
364	AddI	S	S	S	I	S	S	S	S	S	S	S	S	S	S	S	S	S	S	0	0
365	AddI	S	S	S	I	S	S	S	S	S	S	S	S	S	S	S	S	S	S	0	0
366	HoS	R	R	S	R	R	R	R	R	S	S	S	R	S	S	S	R	R	S	0	1
367	HoS	R	S	S	I	S	S	S	S	S	S	S	S	S	S	S	S	S	S	0	0
368	HoS	R	S	S	I	S	S	S	S	S	S	S	S	S	S	S	S	S	R	0	0
369	AddI	S	S	S	I	S	S	S	S	S	S	S	S	S	S	S	S	S	S	0	0
370	HoS	R	S	S	I	S	S	S	S	S	S	S	S	S	S	S	S	S	S	0	0
371	AddI	S	S	S	I	S	S	S	S	S	S	S	S	S	S	S	S	S	S	0	0
372	AddI	R	R	S	I	S	S	S	S	S	S	S	S	S	S	S	S	S	S	0	0
373	AddI	R	S	S	I	S	S	S	S	S	S	S	S	S	S	S	S	S	S	0	0
374	AddI	R	S	S	I	S	S	S	S	S	S	S	S	S	S	S	S	S	R	0	0
375	HoS	S	S	S	I	S	S	S	S	S	S	S	S	S	S	S	S	S	S	0	0
376	HoS	S	S	S	I	S	S	S	S	S	S	S	S	S	S	S	S	S	S	0	0
377	AddI	S	S	S	I	S	S	S	S	S	S	S	S	S	S	S	S	S	S	0	0
378	HoS	S	S	S	I	S	S	S	S	S	S	S	S	S	S	S	S	S	S	0	0
380	AddI	R	R	S	I	S	S	S	S	S	S	S	S	S	S	S	S	S	S	0	0
381	AddI	S	S	S	I	S	S	S	S	S	S	S	S	S	S	S	S	S	S	0	0
382	HoS	R	S	S	I	S	S	S	S	S	S	S	S	S	S	S	S	S	R	0	0
383	AddI	S	S	S	I	S	S	S	S	S	S	S	S	S	S	S	S	S	S	0	0
385	AddI	R	S	S	I	S	S	S	S	S	S	S	S	S	S	S	S	S	S	0	0
386	AddI	R	S	S	I	S	S	S	S	S	S	S	S	S	S	S	S	S	R	0	0
387	AddI	S	S	S	I	S	S	S	S	S	S	S	S	S	S	S	S	S	S	0	0
388	AddI	R	R	S	I	S	S	S	S	S	S	S	S	S	S	S	S	S	S	0	0
389	AddI	S	S	S	I	S	S	S	S	S	S	S	S	S	S	S	S	S	S	0	0
390	HoS	S	S	S	I	S	S	S	S	S	S	S	S	S	S	S	S	S	S	0	0
391	AddI	R	R	S	R	R	R	R	S	S	S	S	R	S	S	S	R	R	R	0	1
393	HoS	S	S	S	I	S	S	S	S	S	S	S	S	S	S	S	S	S	S	0	0
394	AddI	R	S	S	R	R	R	R	I	S	S	S	R	S	S	S	S	S	S	0	1
395	HoS	S	S	S	I	S	S	S	S	S	S	S	S	S	S	S	S	S	S	0	0
396	HoS	R	R	S	R	R	R	R	R	S	S	S	R	S	R	R	R	R	R	0	1
397	HoS	R	S	S	R	R	R	R	R	S	S	S	R	S	S	S	R	R	S	0	1
401	AddI	R	R	S	I	S	S	S	S	S	S	S	S	S	S	S	S	S	S	0	0
402	AddI	S	S	S	I	S	S	S	S	S	S	S	S	S	S	S	S	S	S	0	0
Key
Hos = Hossana
Addl = Addis Ababa
S = Susceptible, marked with green fill
I = Susceptible, increased exposure, marked with light green fill
R = Resistant, marked with red fill
ESBL = Phenotypically confirmed Extended spectrum beta-lactamase, marked with blue fill
MDR = Multidrug resistant
R3G = Resistant to 3rd generation cephalosporins, marked with orange fill
